# Supplementary material for: Potential Mechanisms of Metformin-Induced Apoptosis in HeLa Cells
Source: Biomolecules. 2023 Jun 6;13(6):950. doi: 10.3390/biom13060950 (PMC10295975; doi:10.3390/biom13060950)
Supplement: Supplementary file 1 [file biomolecules-13-00950-s001.zip]

Archive with 1 entries (1 files):
- biomolecules-2409610-supplementary.pdf
